# Supplementary material for: Whole Genome and Single‐Cell RNA Sequencing Reveals Clonal Evolution and Heterogeneity of Secondary Plasma Cell Leukemia: A Case Report
Source: EJHaem. 2026 Jan 13;7(1):e70215. doi: 10.1002/jha2.70215 (PMC12800386; doi:10.1002/jha2.70215)
Supplement: Supplementary file 2 — Table S1: Genetic Alteration Groups and Corresponding Specific Alterations by Canopy analysis. [file JHA2-7-e70215-s002.xlsx]

## Sheet: Table S1
Table S1. Genetic Alteration Groups and Corresponding Specific Alterations by Canopy analysis
Group	Specific Alterations
mut1	BTG2, CCDC59, DET1, ENSG00000173867, ENSG00000288053, FLAD1, FN1, HTR3A, IGSF9B, KCNMB4, KLF18_G375R, KLF18_M350I, KLHL1, MAP2, MLIP, OBSCN, PCDHB4, PRAF2, SEC16B, TBXT, TULP4, UBR2, VEGFB, YY1AP1, ZBTB12, ZNF292, ZNF394, chr1_CNA4_del, chr1_CNA6_del, chr15_CNA3_dup, chr15_CNA4_LOH, chr21_CNA1_LOH, chr7_CNA5_dup, chr8_CNA1_LOH, chrY_CNA1_del, chrY_CNA2_del
mut2	ATP13A3, DNAH3, GOLGA8J_R338G, H2AC8, KRAS_Q61R, PCDHGA5, PKD1L3, SHISA9, TIGD7, VWCE, chrX_CNA4_dup, chrX_CNA5_dup
mut3	ABCB9, ASIC5, ASTN2, C6orf118, CFAP54, DNAJB12, GRB14, GRPEL2, HAPLN2, HSD3B1, IGLL5, KRAS_G12S, NAT16, NDEL1, OGDHL, PCED1A, PTCD3, TP53_C176F, ZNF544, ZNF582, chr1_CNA2_del, chr1_CNA3_LOH, chr11_CNA3_dup, chr15_CNA5_LOH, chr18_CNA2_dup, chr6_CNA4_LOH, chr6_CNA6_LOH
mut4	ADAM22, CAPN11, CAPRIN1, CT45A9, IZUMO1, MCTP1, NIFK, PCDHA12, TTLL6, chr1_CNA1_LOH, chr1_CNA5_LOH, chr1_CNA10_dup, chr11_CNA1_dup, chr11_CNA4_dup, chr19_CNA1_dup, chr7_CNA3_dup, chr9_CNA2_dup, chrX_CNA7_LOH
mut5	DLG1, DUOX2, HR, KIF25, MAP2K7, SALL3, TBC1D4, TP53_V274A, chr15_CNA2_dup, chr16_CNA1_LOH, chr16_CNA2_LOH, chr16_CNA3_LOH, chr20_CNA2_dup, chr5_CNA2_LOH, chr6_CNA1_dup, chr6_CNA5_LOH, chr7_CNA1_dup, chr7_CNA2_dup, chr7_CNA6_LOH, chr9_CNA6_dup
mut6	OR2T33, ZC3H13, ZXDB, chr11_CNA2_dup, chr12_CNA1_dup, chr12_CNA2_dup, chr17_CNA1_del, chr19_CNA2_dup, chr20_CNA1_dup, chr5_CNA1_dup, chr6_CNA3_dup, chr9_CNA3_dup, chr9_CNA5_dup, chrX_CNA1_del, chrX_CNA2_del, chrX_CNA3_dup
mut7	CACNB4, DNAH11, EML5, FLNC, FOXL3, GOLGA8J_Q337R, PDE8B, PHACTR1, PSMA1, VSTM1, XKR5, ZNF443, chr1_CNA7_dup, chr1_CNA8_dup, chr1_CNA9_dup, chr11_CNA5_dup, chr12_CNA3_LOH, chr15_CNA1_dup, chr18_CNA1_dup, chr5_CNA3_LOH, chr6_CNA2_dup, chr7_CNA4_dup, chr9_CNA1_dup, chr9_CNA4_dup, chrX_CNA6_dup
